# Supplementary material for: Exploring Determinants of Compassionate Cancer Care in Older Adults Using Fuzzy Cognitive Mapping
Source: Curr Oncol. 2025 Aug 16;32(8):465. doi: 10.3390/curroncol32080465 (PMC12385172; doi:10.3390/curroncol32080465)
Supplement: Supplementary file 1 [file curroncol-32-00465-s001.zip]

Archive with 2 entries (2 files):
- curroncol-3715968-Supplementary_Figure S1.pdf
- curroncol-3715968-Supplementary_Table S1.pdf
